# Supplementary material for: Examining the Role of Traditional Masculinity and Depression in Men’s Risk for Contracting COVID-19
Source: Behav Sci (Basel). 2022 Mar 16;12(3):80. doi: 10.3390/bs12030080 (PMC8945728; doi:10.3390/bs12030080)
Supplement: Supplementary file 1 [file behavsci-12-00080-s001.zip]

Archive with 1 entries (1 files):
- behavsci-1509183-supplementary.pdf
